# Supplementary material for: The Development and Synthesis of a CdZnS @Metal–Organic Framework ZIF-8 for the Highly Efficient Photocatalytic Degradation of Organic Dyes
Source: Molecules. 2023 Dec 2;28(23):7904. doi: 10.3390/molecules28237904 (PMC10708100; doi:10.3390/molecules28237904)
Supplement: Supplementary file 1 [file molecules-28-07904-s001.zip]

Archive with 1 entries (1 files):
- molecules-2550013-supplementary.pdf
